# Supplementary material for: Diagnostic Accuracy of Cone Beam Computed Tomography and Periapical Radiography for Detecting Apical Root Resorption in Retention Phase of Orthodontic Patients: A Cross-Sectional Study
Source: J Clin Med. 2024 Feb 22;13(5):1248. doi: 10.3390/jcm13051248 (PMC10932007; doi:10.3390/jcm13051248)
Supplement: Supplementary file 1 [file jcm-13-01248-s001.zip]

Archive with 2 entries (1 files):
- jcm-2854228-supplementary/
- jcm-2854228-supplementary/jcm-2854228-supplementary.mp4
